# Supplementary material for: Goblet Cells and Mucus Composition in Jejunum and Ileum Containing Peyer’s Patches and in Colon: A Study in Pigs
Source: Animals (Basel). 2025 Sep 29;15(19):2852. doi: 10.3390/ani15192852 (PMC12524252; doi:10.3390/ani15192852)
Supplement: Supplementary file 1 [file animals-15-02852-s001.zip]

Archive with 1 entries (1 files):
- animals-3869357-supplementary.pdf
